# Supplementary material for: Uncertainty in techno-economic estimates of cellulosic ethanol production due to experimental measurement uncertainty
Source: Biotechnol Biofuels. 2012 Apr 17;5:23. doi: 10.1186/1754-6834-5-23 (PMC3503575; doi:10.1186/1754-6834-5-23)
Supplement: Additional file 1 — Information about Uncertainty Input Data. This spreadsheet documents all of the measured uncertainties used as inputs for this uncertainty analysis and their experimental sources. [file 1754-6834-5-23-S1.xlsx]

## Sheet: Uncertainty
INPUTS
Unpretreated Feedstock Concentrations, mass fraction					Pretreated Solids Concentrations, mass fraction					Material Flow Rates and Density				Solids Fractions, mass fraction				Monomer concentration in pretreated liquid (g/L)				Carbon Molecular Weights		Color Coding:
Name	Value	Uncertainty			Name	Value	Uncertainty			Name	Value	Uncertainty		Name	Value	Uncertainty		Name	Value	Uncertainty		Glucose	30.0264		Input uncertainty values
		Mass fraction, "free sugar" basis	Mass fraction, oligomer basis				Mass fraction, "free sugar" basis	Mass fraction, oligomer basis		Feed Flow(Biomass)(kg/h)	35.1795	1.19957						Glucose	15.9	0.11779		Cellobiose	28.5251		Labels
										Steam input(kg/h)	39.3892	1.41143						Cellobiose	0	0.05535		Mannose	30.0264		Yield value, fractional yield
Glucan	0.375555	0.00555554	0.005		Glucan	0.584443	0.00555554	0.005		Water input(kg/h)	19.1823	1.93192		f_FSC	0.92	0.00084		Mannose	0	0		Galactose	30.0264		Yield uncertainty in units of fractional yield
Xylan	0.219317	0.00340908	0.003		Xylan	0.028409	0.00340908	0.003		Acid Input(L/h)	22.8442	0.394909		f_IS	0.185	0.01		Galactose	6	0.47643		Xylose	30.0264		Yield uncertainty as a percent of the yield value
Galactan	0.0166666	0.00111111	0.001		Galactan	0	0.00111111	0.001		Flash Vapor(kg/h)	14.1462	0.36002						Xylose	55.1	0.36895		Arabinose	30.0264		A measurement used directly to calculate yield
Arabinan	0.0295454	0.00227272	0.002		Arabinan	0.00227272	0.00227272	0.002		Sunds Vent(kg/h)	7.00252	0.0981269						Arabinose	10.8	0.15596		Sucrose	28.5251		A derived quantity that is used directly to calculate yield
Mannan	0	0			Mannan	0	0	0		Pretreated liquour density (g/ml)	1.069	0.000837						Sucrose	0			Fructose	30.0264		Measurements used to calculate a derived quantity (not directly used to calculate yield)
Lignin	0.161	0.002	0.002		Ash	0.07	0											Fructose	0			Acetyl	21.5227
Structural Inorganics	0.066	0			Lignin	0.316	0.002	0.002														Acetic Acid	30.0264
Soil	0	0			Acetyl	0.007	0											Acetyl	0			Lignin	20.9242
Acetyl	0.021	0			Protein	0	0.001	0.001		Flow of slurry from flash (kg/h)								Acetic Acid	9.9			Furfural	19.2172
Protein	0	0.001	0.001		Uronic Acid	0	0				95.4464	2.70234										HMF	21.0187
Uronic Acid	0	0																Lignin	0	0.35436
Sucrose	0.02	0																Furfural	0
Water/EtOH Extractives	0.116	0																HMF	0
Calculate uncertainty in the carbon mole flow rate of each component in the feed ("unpretreated") stream			Uncertainty in the Unpretreated carbon mole flow of each compound
			Compound (x)	f_Ux	Uncertainty, f_Ux measurement	C_Ux (c-mol/h)	Uncertainty of carbon mole flow rate (C_Ux)
							Uncertainty coefficients
							f_Ux	f_FSC	F_f	Total (Sq)	Uncertainty (C-mol/h)
			Glucose	0.375555	0.00555554	404.807	1.16185e+06	193606	0.000132408	226.529	15.0509
			Cellobiose	0		0	0	0	0	0	0
			Mannose	0	0	0	0	0	0	0	0
			Galactose	0.0166666	0.00111111	17.9648	1.16185e+06	381.302	2.60774e-07	1.80989	1.34532
			Xylose	0.219317	0.00340908	236.4	1.16185e+06	66026.8	4.5156e-05	78.528	8.8616
			Arabinose	0.0295454	0.00227272	31.8467	1.16185e+06	1198.26	8.19497e-07	7.18133	2.6798
			Sucrose	0.02	0	22.6924	1.28736e+06	608.395	4.16084e-07	0.599165	0.774058
			Fructose	0		0	0	0	0	0	0
										0	0
			Acetyl	0.021	0	31.5792	2.26132e+06	1178.22	8.05788e-07	1.16034	1.07719
			Acetic Acid	0		0	0	0	0	0	0
										0	0
			Lignin	0.161	0.002	249.032	2.39253e+06	73271.3	5.01105e-05	81.7299	9.04046
			Furfural	0		0	0	0	0	0	0
			HMF	0	0	0		0	0	0	0
Calculate uncertainty in carbon mole flow rates of each component in the pretreated SOLID stream			Uncertainty in the Pretreated Solid carbon mole flow of each compound
			Compound (x)	Mass fraction in pretreated solids, f_PSx	Uncertainty of f_PSx	C_PSx (C-mol/h)	Uncertainty, Carbon mole flow rate (C_PSx)
							Uncertainty coefficients
							f_PSx	f_IS	F_Sf	Total (Uncertainty^2)	Uncertainty (C-mol/h)
			Glucose	0.584443	0.00555554	343.033	345825	3.45141e+06	12.9664	450.504	21.2251
			Cellobiose	0
			Mannose	0
			Galactose	0
			Xylose	0.028409	0.00340908	16.6744	345825	8155.01	0.0306372	5.05835	2.24908
			Arabinose	0.00227272	0.00227272	1.33395	345825	52.1921	0.000196078	1.79292	1.339
			Sucrose
			Fructose
			Acetyl	0.007	0	5.7319	673084	963.656	0.00362031	0.122803	0.350433
			Acetic Acid
			Lignin	0.316	0.002	266.155	712138	2.07776e+06	7.80583	267.628	16.3593
			Furfural
			HMF
Calculate uncertainty in pretreated LIQUID stream on a carbon mole flow/free sugar basis			Uncertainty in the Pretreated Liquid carbon mole flow of each compound
			Compound (x)	Total concentration in pretreated liquid (g/L), c_PLTx	Uncertainty, c_PLTx (g/L)	C_PLTx (C-mol/h)	Uncertainty, Carbon mole flow rate (C_PLTx)
							Uncertainty coefficients
							f_IS	c_PLTx	F_Sf	rho_PL	Total(Sq)	Uncertainty (C-mol/h)
			Glucose	18.7	0.14844	45.2318	3092.01	5.87317	0.225443	1797.22	2.08621	1.44437
			Cellobiose	2.8	0	7.12912	76.8113	6.50765	0.00560043	44.6462	0.0486104	0.220478
			Mannose		0
			Galactose	6.6	0.05945	15.9642	385.164	5.87317	0.0280828	223.875	0.26451	0.514306
			Xylose	63.5	0.40349	153.594	35653.7	5.87317	2.59957	20723.6	23.5198	4.84972
			Arabinose	10.4	0.1163	25.1556	956.366	5.87317	0.06973	555.884	0.68468	0.827454
			Sucrose
			Fructose
			Acetyl
			Acetic Acid	9.9	0.614368	23.9462	866.618	5.87317	0.0631864	503.718	2.76526	1.66291
			Lignin	5.9		20.479	633.825	12.0943	0.0462131	368.408	0.40112	0.63334
			Furfural	0.9	0.0278576	3.40141	17.4852	14.3384	0.00127487	10.1632	0.0221928	0.148973
			HMF	2	0.0320643	6.91082	72.1792	11.9858	0.00526269	41.9539	0.0580018	0.240836
Calculate uncertainty in carbon mole ratio for each component. The carbon mole ratio is the ratio of carbon flow of a component in the pretreated liquid to the carbon mole flow of that component in the unpretreated slurry. This term is used to calculate many reaction conversions.			Uncertainty in the Carbon Ratio of each component
			Compound (x)	Unpretreated Stream			Pretreated Stream			Uncertainty Coefficients							Total(Sq)	Uncertainty (mole ratio)	Carbon ratio (mole pretreated liquid/mole unpretreated feed)
				f_Ux	Uncertainty, f_Ux	C_Ux	c_PLTx	U_c_PLTx	C_PLTx	f_IS	c_PLTx	F_Sf	rho_PL	F_f	f_FSC	f_Ux
			Glucose	0.375555	0.00555554	404.807	18.7	0.14844	45.2318	0.0188688	3.58408e-05	1.37575e-06	1.09674e-08	1.0127e-05	0.0148076	0.0888616	3.00489e-05	0.00548169	0.111737
			Cellobiose	0		0	2.8	0	7.12912
			Mannose	0	0	0	0	0	0
			Galactose	0.0166666	0.00111111	17.9648	6.6	0.05945	15.9642	1.19344	0.0181982	8.70155e-05	6.93682e-07	0.000640524	0.93657	2853.78	0.00526464	0.0725578	0.888635
			Xylose	0.219317	0.00340908	236.4	63.5	0.40349	153.594	0.637983	0.000105094	4.65163e-05	3.70825e-07	0.000342408	0.500667	8.81004	0.00101606	0.0318757	0.649722
			Arabinose	0.0295454	0.00227272	31.8467	10.4	0.1163	25.1556	0.942966	0.00579088	6.87531e-05	5.48095e-07	0.000506094	0.740007	717.518	0.00510965	0.0714818	0.789899
			Sucrose	0.02	0	22.6924	0	0	0	0	0.0126376	0	0	0	0	0		0	0
			Fructose	0		0	0	0	0
								0
			Acetyl	0.021	0	31.5792	0	0	0	0	0.0114626	0	0	0	0	0		0	0
			Acetic Acid	0		0	0	0.614368	23.9462
								0
			Lignin	0.161	0.002	249.032	5.9	0	20.479	0.0102202	0.000195017	7.45171e-07	5.94046e-09	5.48523e-06	0.00802047	0.261893	1.54101e-05	0.00392557	0.0822344
			Furfural	0		0	0.9	0.0278576	3.40141
			HMF	0		0	2	0.0320643	6.91082
			Uncertainty in Reaction Yield for reactions in Pretreatment Unit
			Reaction Name		Uncertainty Coefficients							Total(Sq)	Yield Uncertainty (fraction yield)		Yield Value (fraction yield)		Uncertainty as % of Base Value		Contribution of Individual Uncertainties as a percent of the Total Yield Uncertainty
					Carbon ratio, pretreated liquid to unpretreated		c_PLCb	c_PLx	c_PLTx	C_PLTx	C_Ux								%mole ratio	%c_PLCb	%c_PLx	%c_PLTx	%C_Ux	%C_PLTx
			Cellulose to Oligomeric Glucan		9.02355e-33		3.57033e-05	3.57033e-05	0.0124851			0.000275707	0.0166044		-1.06141e-17		-1.56437e+17		9.83464e-32	0.0396731	0.179671	99.7807
			Cellulose to Glucose		Assumed
			Cellulose to HMF
			Xylan to Oligomeric Xylose		0.0174989			0.000104691	7.8825e-05			4.48639e-05	0.00669805		0.0859475		7.79319		39.6309		31.7648	28.6043
			Xylan to Xylose					0.000104691	7.8825e-05	1.34729e-05	5.68742e-06	0.000790585	0.0281173		0.563775		4.98734				1.80258	1.62323	56.4926	40.0816
		remove?	Xylan to Furfural
			Galactan to Oligomeric Galactose		0.00826446			0.0181284	0.0149821			0.00421134	0.0648949		0.080785		80.3303		1.03315		97.7095	1.25735
			Galactan to Galactose					0.0181284	0.0149821	0.00256077	0.00202217	0.00850509	0.092223		0.80785		11.4159				48.3814	0.622585	43.0319	7.96405
			Arabinan to Oligomeric Arabinose		0.00147929			0.00576867	0.00622095			0.000232016	0.0152321		-0.0303807		-50.1373		3.25782		60.4763	36.2659
			Arabinan to Arabinose					0.00576867	0.00622095	0.00106329	0.000663431	0.00571679	0.0756094		0.820279		9.21752				2.45443	1.47185	83.339	12.7347
		remove?	Acetate to Acetic Acid		0.861814		0.861814	0.861814
									Percentage of Total Uncertainty Attributed to Individual Measured and Derived Quantities, units = % of Total												Yield Uncertainty Attributed to Individual Measured and Derived Quantities, units = fractional yield (Derived values are decomposed into component measurements)											Yield Uncertainty Attributed to Individual Measurements, units = fractional yield									Percent of Total Uncertainty Attributed to Individual Measurements, units = Percent of Total Uncertainty
					Summary of Yield Values and Uncertainties				(Derived values are decomposed into component measurements)
			Reaction Name		Yield Value (fraction yield)	Yield Uncertainty (fraction yield)	Uncertainty as a % of base yield value				Carbon mole ratio	Percent Contribution of Measurements used to calculate mole ratio											Uncertainty due to measurements used to calculate mole ratio
									c_PLx	c_PLTx		f_IS	c_PLTx	F_Sf	rho_PL	F_f	f_FSC	f_Ux			c_PLx	c_PLTx	f_IS	c_PLTx	F_Sf	rho_PL	F_f	f_FSC	f_Ux			c_PLx	c_PLTx	f_IS	F_Sf	rho_PL	F_f	f_FSC	f_Ux		c_PLx	c_PLTx	f_IS	F_Sf	rho_PL	F_f	f_FSC	f_Ux
			Xylan to Oligomeric Xylose		0.0859475	0.00669805	7.79319		31.7648	29.2717	39.6309	2.48842	0.667354	13.2495	1.01329e-08	19.2182	1.58898e-06	3.99361			0.00212762	0.00196063	0.000166675	4.46997e-05	0.00088746	6.78707e-13	0.00128724	1.06431e-10	0.000267494			0.00212762	0.00200533	0.000166675	0.00088746	6.78707e-13	0.00128724	1.06431e-10	0.000267494		31.7648	29.9391	2.48842	13.2495	1.01329e-08	19.2182	1.58898e-06	3.99361
												Percent Contribution of measurements used to calculate C_Ux
					Yield Value (fraction yield)	Yield Uncertainty (fraction yield)	Uncertainty as a % of base yield value				C_Ux				C_PLTx	Percent Contribution of measurements used to calculate C_PLx							Uncertainty due to measurements in C_Ux			Uncertainty due to measurements in C_PLTx
									c_PLx	c_PLTx		f_Ux	f_FSC	F_f		f_IS	c_PLTx	F_Sf	rho_PL		c_PLx	c_PLTx	f_Ux	f_FSC	F_f	f_IS	c_PLTx	F_Sf	rho_PL			c_PLx	c_PLTx	f_IS	F_Sf	rho_PL	F_f	f_FSC	f_Ux		c_PLx	c_PLTx	f_IS	F_Sf	rho_PL	F_f	f_FSC	f_Ux
			Xylan to Xylose		0.563775	0.0281173	4.98734		1.80258	1.62323	56.4926	9.71383	0.0335155	46.7452	40.0816	6.07598	1.62948	32.3514	0.0247416		0.000506838	0.00045641	0.00273127	9.42367e-06	0.0131435	0.0017084	0.000458167	0.00909636	6.95667e-06			0.000506838	0.000914577	0.0017084	0.00909636	6.95667e-06	0.0131435	9.42367e-06	0.00273127		1.80258	3.25271	6.07598	32.3514	0.0247416	46.7452	0.0335155	9.71383
					Yield Value (fraction yield)	Yield Uncertainty (fraction yield)	Uncertainty as a % of base yield value				C_Ux	Percent Contribution of measurements used to calculate C_Ux			C_PLTx	Percent Contribution of measurements used to calculate C_PLx							Uncertainty due to measurements in C_Ux			Uncertainty due to measurements in C_PLTx
									c_PLx	c_PLTx		f_Ux	f_FSC	F_f		f_IS	c_PLTx	F_Sf	rho_PL		c_PLx	c_PLTx	f_Ux	f_FSC	F_f	f_IS	c_PLTx	F_Sf	rho_PL			c_PLx	c_PLTx	f_IS	F_Sf	rho_PL	F_f	f_FSC	f_Ux		c_PLx	c_PLTx	f_IS	F_Sf	rho_PL	F_f	f_FSC	f_Ux
			Galactan to Galactose		0.80785	0.092223	11.4159		48.3814	0.622585	43.0319	34.1036	0.00639685	8.9219	7.96405	1.15968	0.624982	6.17467	0.00472223		0.0446188	0.000574167	0.0314514	5.89937e-06	0.00822805	0.00106949	0.000576378	0.00569447	4.35499e-06			0.0446188	0.00115054	0.00106949	0.00569447	4.35499e-06	0.00822805	5.89937e-06	0.0314514		48.3814	1.24757	1.15968	6.17467	0.00472223	8.9219	0.00639685	34.1036
					Yield Value (fraction yield)	Yield Uncertainty (fraction yield)	Uncertainty as a % of base yield value				C_Ux	Percent contribution of measurements used to calculate C_Ux			C_PLTx	Percent contribution of measurements used to calculate C_PLx							Uncertainty due to measurements in C_Ux			Uncertainty due to measurements in C_PLTx
									c_PLx	c_PLTx		f_Ux	f_FSC	F_f		f_IS	c_PLTx	F_Sf	rho_PL		c_PLx	c_PLTx	f_Ux	f_FSC	F_f	f_IS	c_PLTx	F_Sf	rho_PL			c_PLx	c_PLTx	f_IS	F_Sf	rho_PL	F_f	f_FSC	f_Ux		c_PLx	c_PLTx	f_IS	F_Sf	rho_PL	F_f	f_FSC	f_Ux
			Arabinan to Arabinose		0.820279	0.0756094	9.21752		2.45443	1.47185	83.339	69.6442	0.00981193	13.685	12.7347	1.77879	1.47752	9.47114	0.00724329		0.00185578	0.00111286	0.0526576	7.41874e-06	0.0103472	0.00134493	0.00111714	0.00716108	5.47661e-06			0.00185578	0.00223	0.00134493	0.00716108	5.47661e-06	0.0103472	7.41874e-06	0.0526576		2.45443	2.94937	1.77879	9.47114	0.00724329	13.685	0.00981193	69.6442
			Cellulose to Glucose		Assumed
					Yield Value (fraction yield)	Yield Uncertainty (fraction yield)	Uncertainty as a % of base yield value				Carbon mole ratio	Percent Contribution of Measurements used to calculate mole ratio											Uncertainty due to measurements used to calculate mole ratio
									c_PLx	c_PLTx		f_IS	c_PLTA	F_Sf	rho_PL	F_f	f_FSC	f_Ux			c_PLx	c_PLTx	f_IS	c_PLTA	F_Sf	rho_PL	F_f	f_FSC	f_Ux			c_PLx	c_PLTx	f_IS	F_Sf	rho_PL	F_f	f_FSC	f_Ux		c_PLx	c_PLTx	f_IS	F_Sf	rho_PL	F_f	f_FSC	f_Ux
			Arabinan to Oligomeric Arabinose		-0.0303807	0.0152321	-50.1373		60.4763	36.3159	3.25782	0.0601218	0.049939	0.320117	2.44818e-10	0.464325	0.000332913	2.36298			0.00921178	0.00553166	9.15779e-06	7.60674e-06	4.87605e-05	3.72908e-14	7.07262e-05	5.07094e-08	0.000359931			0.00921178	0.00553926	9.15779e-06	4.87605e-05	3.72908e-14	7.07262e-05	5.07094e-08	0.000359931		60.4763	36.3658	0.0601218	0.320117	2.44818e-10	0.464325	0.000332913	2.36298
					Yield Value (fraction yield)	Yield Uncertainty (fraction yield)	Uncertainty as a % of base yield value				Carbon mole ratio	Percent Contribution of Measurements used to calculate mole ratio											Uncertainty due to measurements used to calculate mole ratio
									c_PLx	c_PLTx		f_IS	c_PLTG	F_Sf	rho_PL	F_f	f_FSC	f_Ux			c_PLx	c_PLTx	f_IS	c_PLTG	F_Sf	rho_PL	F_f	f_FSC	f_Ux			c_PLx	c_PLTx	f_IS	F_Sf	rho_PL	F_f	f_FSC	f_Ux		c_PLx	c_PLTx	f_IS	F_Sf	rho_PL	F_f	f_FSC	f_Ux
			Galactan to Oligomeric Galactose		0.080785	0.0648949	80.3303		97.7095	1.26997	1.03315	0.0234204	0.0126219	0.124702	9.53686e-11	0.180877	0.000129686	0.691397			0.0634084	0.000824148	1.51986e-05	8.19098e-06	8.09249e-05	6.18893e-14	0.00011738	8.41595e-08	0.000448681			0.0634084	0.000832339	1.51986e-05	8.09249e-05	6.18893e-14	0.00011738	8.41595e-08	0.000448681		97.7095	1.2826	0.0234204	0.124702	9.53686e-11	0.180877	0.000129686	0.691397

## Sheet: Glossary of Terms
The terms are defined here, in the order in which they appear (top to bottom, left to right). They are also loosely grouped by the sections in which they appear (ex. Pretreated Solids)
Term	Definition of Term
f_FSC	Feed solids concentration -- the mass fraction of the (unpretreated) feed stream that is solids
f_IS	Fraction of insoluble solids -- the mass fraction of a stream that is water-insoluble solids
Uncertainty coefficients	The uncertainty coefficient of a given term is the square of the partial derivative of an expression with respect to that term. For example, to obtain the uncertainty coefficient of f_IS in the calculation of the carbon mole flow rate of various components in the unpretreated, feed stream, you first take \the partial derivative of a given carbon mole flow rate expression with respect to f_IS. Thi…
f_Ux	Mass fraction of component "x" in the unpretreated, feed stream
C_Ux	Carbon mole flow rate of component "x" in the unpretreated, feed stream (C-mol/h)
F_f	Feed flow rate (kg/h)
f_PSx	Mass fraction of component "x" in the solids part of the pretreated stream
C_PSx	Carbon mole flow rate of component "x" in the solids
F_Sf	Total flow rate of slurry that exist the pretreatment unit
c_PLTx	Total concentration of component "x" (monomers and oligomers) in the pretreated liquid (g/L). "Total" refers to the fact that this measures the mass of monomeric and polymeric "x" in a liter of solution.
C_PLTx	Total carbon mole flow rate of component "x" (monomers and oligomers) in the pretreated liquid (C-mol/h)
rho_PL	The density of the liquid component of the pretreated stream
c_PLCb	Concentration of cellobiose in the pretreated liquid (g/L)
C_PLx	Carbon mole flow rate of component "x" monomers (only) in the pretreated liquid (C-mol/h)
c_PLx	Concentration of component "x" (monomers only) in the pretreated liquid (g/L)

## Sheet: Concentration Uncertainties
						**Standard deviation is done for first 3 values ONLY because those are Justin Sluiter values
						Pasted from "Liquor Analysis 10 - 14 - 09, tab "Average whole mass closure
	Total Sugars Concentrations, mg/mL
	"Total" = Concentration of Monomers and Oligomers
	Standard Deviation = Uncertainty value for c_PLTx
	Glucose	Xylose	Galactose	Arabinose	Mannose	Acetic acid	HMF	Furfural
						14.8565	3.37033	2.1004
						15.8379	3.42948	2.1488
	2011-11-01	2011-11-01	2011-11-01	2011-11-01	2011-11-01	15.9875	3.42135	2.1007
Standard Deviation of Measurements	0.14844	0.40349	0.05945	0.1163	0	0.614368	0.0320643	0.0278576
	Monomeric Sugar Concentrations, mg/mL --
	"Monomeric" = Concentration of Monomers only
	Standard Deviation = Uncertainty value for c_PLx
	Lignin	Cellobiose	Glucose	Xylose	Galactose	Arabinose	Mannose
Standard Deviation of Measurements	0.35436	0.05535	0.11779	0.36895	0.47643	0.15596	0	2011-11-01

## Sheet: Carbon_Balance
PDU Pretreatment Carbon Balance
Run #:	P090923CS
Date:	00:00:00																							Formula Weights
Time:	00:00:00
Run Conditions:		Hydrolyzer Temp (C) :		189.681				Flash Tank Temp. (C):	101.489																						Formula	C-mole
		Hydrolyzer Residence Time (min) :		0																					Component	C	H	O	N	OMe	Weight (g)	Weight (g)
		Hydrolyzer Acid Concentration (%):		0.0212979
Input Data:										Calculated Results:															Glucose	6	12	6			180.158	30.0264
																									Mannose	6	12	6			180.158	30.0264
	Feed Flow Rate (SA-150,kg/h):	35.1795			Feed Solids Concentration (%):	0.92							Solids Solubilized (%):	45.5473											Xylose	5	10	5			150.132	30.0264
	Water to Pug Mill (FT-250-1, kg/h):	19.1823			V-201 Acid Concentration (%):	0.072							Monomer/Total Sugar Ratios (%)												Arabinose	5	10	5			150.132	30.0264
	Acid Flow Rate (FT-201-1, kg/h):	22.8442			Lime Concentration (%):	0							Glucose:	85.0267											Galactose	6	12	6			180.158	30.0264
	Steam to Hydrolyzer (FT-204-1, kg/h):	39.3892											Xylose:	86.7717											Sucrose	12	22	11			342.301	28.5251
	Lime to Flash Tank (FT-201-3 kg/h):	0			Hydrolyzate Insoluble Solids (%):	0.185							Galactose:	90.9091											Fructose	6	12	6			180.158	30.0264
	Water to Flash Tank (FT-205-1, kg/h):	0											Arabinose:	103.846
	Sunds Vent (kg/h):	7.00252											Mannose:	0											Acetic Acid	2	4	2			60.0528	30.0264
	Flash Vapor (kg/h):	14.3294																							Formic Adid	1	2	2			46.0258	46.0258
																									Lactic Acid	3	6	3			90.08	30.0267
Carbon Balance: Pretreatment																									Lignin	9	8.7	2.72		0.9	188.318	20.9242
																									Furfural	5	4	2			96.0858	19.2172
	Unpretreated									Pretreated															HMF	6	6	3			126.112	21.0187
	Dry Feed	Carbon In			In Solids					In Liquid				In Flash				In Sunds Vent			Total
Component	(% dry weight)	(C-mole/h)		(% dry weight)	(C-mole/h)	(% C in Feed)		(g/L mon.)	(g/L total)	(C-mole/h)	(% C in Feed)		(g/L)	(C-mole/h)	(% C in Feed)		(g/L)	(C-mole/h)	(% C in Feed)		(C-mole/h)	(% C in Feed)			Cellulose	6	10	5			162.143	27.0238
																									Cellobiose	12	22	11			342.301	28.5251
																									Mannan	6	10	5			162.143	27.0238
Glucose	0.375555	404.807		0.584443	343.033	84.7399		15.9	18.7	45.2318	11.1737										395.175	92.4389			Xylan	5	8	4			132.117	26.4233
Cellobiose									2.8	7.12912	1.76112											-			Arabinan	5	8	4			132.117	26.4233
Mannose	0	0		0	0	0		0	0	0	0										0				Galactan	6	10	5			162.143	27.0238
Galactose	0.0166666	17.9648		0	0	0		6	6.6	15.9642	88.8635										15.9642	88.8635			OAcyl	2	3	1			43.0454	21.5227
Xylose	0.219317	236.4		0.028409	16.6744	7.05345		55.1	63.5	153.594	64.9722										178.959	75.7016			Biomass	3.87395	6.65675	2.0807	0.752497		97.07	25.0571
Arabinose	0.0295454	31.8467		0.00227272	1.33395	4.18867		10.8	10.4	25.1556	78.9899										26.4896	83.1785
Sucrose	0.02	22.6924						0		0	0											-			Sulfuric Acid						98.07
Fructose								0		0	-											-			Calcium Hydroxide						74.09
																									Calcium Sulfate						136.14
Acetyl	0.021	31.5792		0.007	5.7319	18.1509
Acetic Acid								9.9	0	23.9462			20.6	9.83087			2.1	0.489746			34.2668	108.511
Lignin	0.161	249.032		0.316	266.155	106.876			5.9	20.479	8.22344										286.634	115.099				%	moles	C-mole
Furfural									0.9	3.40141	1.26801		4.6	3.43002	1.27868		5.1	1.85838	16.5306						C	46.53	3.87395	1
HMF									2	6.91082	1.63465														H	6.71	6.65675	1.71834
Total	0.774	994.322		0.876	632.928	63.6543				301.813	30.3536			13.2609	1.33366			2.34813	0.236154		937.489				O	33.29	2.0807	0.537101
																									N	10.54	0.752497	0.194245
																									Ash	5.99
																										103.06
C - RECOVERY:	0.942843				See mass balance assumption sheet (Glucose balance includes both cellulose and sucrose)
																									Total Solids to Reactor (kg/h):			32.3652
																									Total Liquids From Flash (kg/h):			62.898
																									Total Flow from Flash (kg/h):			95.2632
																									Total Liquids to Hydrolyzer (kg/h):			84.23

## Sheet: Flow Rates & Concentrations
Run Designation
Run #:	P090923CS
Date:
Time:
Sample #:
Run Conditions
Hydrolyzer Temp (C) :	189.681	SUNDS Summary
Hydrolyzer Residence Time (min) :		SUNDS Summary
Hydrolyzer Acid Concentration (mass %):	0.0212979	Calculation
Hydrolyzer Acid Loading (g acid/g dry biomass):	0.0508194	Calculation
Flash Tank Temp. (C):	101.489	SUNDS Summary
Hydrolysate Slurry pH		Lab Data
Flow Rates
Feed Flow Rate (SA-150,kg/h):	35.1795	SUNDS Summary
Water to Pug Mill (FT-250-1, kg/h):	19.1823	SUNDS Summary		Total Flow Entering SUNDS (kg/hr)	116.595	Calculation
Acid Flow Rate (FT-201-1, kg/h):	22.8442	SUNDS Summary		Solids Flow to Flash Tank (kg/hr)	32.3652	Calculation
Steam to Hydrolyzer (FT-204-1, kg/h):	39.3892	SUNDS Summary		Liquid Flow to Flash Tank (kg/hr)	77.2274	Calculation
Lime Slurry to Flash Tank (FT-201-3 kg/h):		SUNDS Summary
Water to Flash Tank (FT-205-1, kg/h):		SUNDS Summary		Heat Capacity of Solids (kJ/kg C)	1.33978	Input
Sunds Vent (kg/h):	7.00252	SUNDS Summary		Heat Capacity of Liquids (kJ/kg C)	4.1868	Input
Flash Vapor (kg/h):	14.3294	Calculation		Heat of Vaporization @ Flash Temp(kJ/kg)	2256.9	Input
Total Solids to Reactor (kg/h):	32.3652	Calculation
Total Liquids From Flash (kg/h):	62.898	Calculation
Slurry Flow from Flash (kg/h):	95.2632	Calculation
Total Liquids to Hydrolyzer (kg/h):	84.23	Calculation
Hydrolyzer Total Solids Conc. (%)	0.295323	Calculation
Miscellaneous Concentrations
Feed Solids Concentration (mass %):	0.92	Plant Floor Data
V-201 Acid Concentration (mass %):	0.072	Plant Floor Data
Lime Concentration (mass %):		Plant Floor Data
Hydrolysate Insoluble Solids (mass %):	0.185	Analytical Data
Hydrolysate Total Solids (mass %)	0.33	Analytical Data
Unpretreated Feedstock Concentrations					Normalized
Glucan (% Dry Weight As Free Sugar)	0.375555	Analytical Data	Glucan (% Dry Weight)	33.8	0.353556
Xylan (% Dry Weight As Free Sugar)	0.219317	Analytical Data	Xylan (% Dry Weight)	19.3	0.201883
Galactan (% Dry Weight As Free Sugar)	0.0166666	Analytical Data	Galactan (% Dry Weight)	1.5	0.0156904
Arabinan (% Dry Weight As Free Sugar)	0.0295454	Analytical Data	Arabinan (% Dry Weight)	2.6	0.0271967
Mannan (% Dry Weight As Free Sugar)	0	Analytical Data	Mannan (% Dry Weight)		0
Lignin (% Dry Weight)	0.161	Analytical Data	Lignin (% Dry Weight)	16.1	0.16841
Structural Inorganics (% Dry Weight)	0.066	Analytical Data	Structural Inorganics (% Dry Weight)	6.6	0.0690377
Soil (% Dry Weight)	0	Analytical Data	Soil (% Dry Weight)		0
Acetyl (% Dry Weight)	0.021	Analytical Data	Acetyl (% Dry Weight)	2.1	0.0219665
Protein (% Dry Weight)	0	Analytical Data	Protein (% Dry Weight)		0
Uronic Acid (% Dry Weight)	0	Analytical Data	Uronic Acid (% Dry Weight)		0
Sucrose (% Dry Weight)	0.02	Analytical Data	Sucrose (% Dry Weight)	2	0.0209205
Water/EtOH Extractives (% Dry Weight)	0.116	Analytical Data	Water/EtOH Extractives (% Dry Weight)	11.6	0.121339
Sum (with Corrections)	0.955998	Calculation	Sum	95.6	1
Pretreated Solids Concentrations					Normalized
Glucan (% Dry Weight As Free Sugar)	0.584443	Analytical Data	Glucan (% Dry Weight)	52.6	0.556025
Xylan (% Dry Weight As Free Sugar)	0.028409	Analytical Data	Xylan (% Dry Weight)	2.5	0.0264271
Galactan (% Dry Weight As Free Sugar)	0	Analytical Data	Galactan (% Dry Weight)		0
Arabinan (% Dry Weight As Free Sugar)	0.00227272	Analytical Data	Arabinan (% Dry Weight)	0.2	0.00211416
Mannan (% Dry Weight As Free Sugar)	0	Analytical Data	Mannan (% Dry Weight)		0
Ash (% Dry Weight)	0.07	Analytical Data	Ash (% Dry Weight)	7	0.0739958
Lignin (% Dry Weight)	0.316	Analytical Data	Lignin (% Dry Weight)	31.6	0.334038
Acetyl (% Dry Weight)	0.007	Analytical Data	Acetyl (% Dry Weight)	0.7	0.00739958
Protein (% Dry Weight)	0	Analytical Data	Protein (% Dry Weight)		0
Uronic Acid (% Dry Weight)	0	Analytical Data	Uronic Acid (% Dry Weight)		0
Sum	0.945998	Calculation	Sum	94.6	1
Pretreated Liquor Concentrations
Density (g/mL)	1.069	Analytical Data
Cellobiose (g/L)	2.8	Analytical Data
Glucose -- Monomeric (g/L)	15.9	Analytical Data
Xylose -- Monomeric (g/L)	55.1	Analytical Data
Galactose -- Monomeric (g/L)	6	Analytical Data
Arabinose -- Monomeric (g/L)	10.8	Analytical Data
Mannose -- Monomeric (g/L)		Analytical Data
Sucrose (g/L)		Analytical Data
Fructose (g/L)		Analytical Data
Acetic Acid (g/L)	9.9	Analytical Data
HMF(g/L)	2	Analytical Data
Furfural (g/L)	0.9	Analytical Data
Glucose -- Total (g equiv. monomer/L)	18.7	Analytical Data
Xylose -- Total (g equiv. monomer/L)	63.5	Analytical Data
Galactose -- Total (g equiv. monomer/L)	6.6	Analytical Data
Arabinose -- Total (g equiv. monomer/L)	10.4	Analytical Data
Mannose -- Total (g equiv. monomer/L)		Analytical Data
Acetate -- Total (g equiv. monomer/L)		Analytical Data
Lignin (g/L)	5.9	Analytical Data
Protein (g/L)		Analytical Data	#REF!
Uronic Acid (g/L)		Analytical Data
Other Soluble Solids (g/L)		Analytical Data
Flash Concentrations
Density (g/mL)	1	Estimate
Acetic Acid (g/L)	20.6	Analytical Data
Furfural (g/L)	4.6	Analytical Data
SUNDS Vent Concentrations
Density (g/mL)	1	Estimate
Acetic Acid (g/L)	2.1	Analytical Data
Furfural (g/L)	5.1	Analytical Data
Byproduct Yields
Cellulose to Glucose Yield	0	Assumption
Mannose to HMF Yield	0	Assumption
Galactan to HMF Yield	0	Assumption
Cellulose Derived Glucose to HMF Yield	0	Assumption
Arabinan to Furfural Yield	0	Assumption
Tar Yields
Xylan to Tar Yield	0	Closes Xylose Bal.
Arabinan to Tar Yield	0
	Density Lookup Table
	Conc. of Total Sugars	Density
	(g/L)	(g/mL)
	20.1	1.0058
	25.2	1.0078
	30.3	1.0097
	35.4	1.0116
	40.5	1.0136
	45.7	1.0155
	50.9	1.0175
	56.1	1.0214
	61.3	1.0214
	66.5	1.0234
	71.8	1.0254
	77.1	1.0274
	82.4	1.0294
	87.7	1.0314
	93	1.0334
	98.4	1.0354
	103.7	1.0375
	114.6	1.0416
	125.5	1.0457
	136.5	1.0498
	147.6	1.054
	158.7	1.0582
	170	1.0624
	181.3	1.0667
	192.8	1.071
	204.3	1.0753

## Sheet: FLow Rate Uncertainties
	Level (%)	Head Space Temp. (°C)	Lower Space Temp (°C)	Pressure (psig)	Acid (L/hr)	Water (kg/hr)	Steam (kg/hr)	Biomass (kg/hr)	Vent (kg/hr)	Flash Vapor (kg/hr)	Flash Tank Temp (°C)
23 Sep 2009 10:57:57 a.m.	0.244141	189.566	186.711	191.729	22.29	16.5771	40.741	37.7344	7.00362	13.7668	101.673
23 Sep 2009 10:58:27 a.m.	0.244141	189.647	186.874	192.315	22.876	16.3086	40.4968	36.9141	6.99244	13.8251	101.673
23 Sep 2009 10:58:57 a.m.	0.244141	189.729	186.874	191.534	22.9248	18.6035	40.2527	35.8594	6.99835	14.1991	101.619
23 Sep 2009 10:59:27 a.m.	0.244141	189.729	186.874	191.729	23.7305	21.46	39.7339	35.5664	7.03992	14.7501	101.673
23 Sep 2009 10:59:57 a.m.	0.244141	189.729	186.874	192.12	23.584	21.4355	39.4287	37.2656	7.04639	14.6789	101.673
23 Sep 2009 11:00:27 a.m.	0.244141	189.647	186.793	191.241	23.4131	20.874	39.4592	36.0938	7.03894	14.5292	101.673
23 Sep 2009 11:00:57 a.m.	0.244141	189.484	186.711	190.752	23.4375	21.0449	39.7644	35.9766	7.03707	14.6219	101.646
23 Sep 2009 11:01:27 a.m.	0.244141	189.403	186.63	191.338	23.5352	19.873	40.4053	35.3906	7.04709	14.5228	101.673
23 Sep 2009 11:01:57 a.m.	0.244141	189.484	186.63	191.729	23.6084	19.7021	41.7786	36.1523	7.04804	14.7169	101.7
23 Sep 2009 11:02:27 a.m.	0.244141	189.403	186.63	191.241	23.3887	20.3613	41.2292	35.5078	7.01615	14.7023	101.673
23 Sep 2009 11:02:57 a.m.	0.244141	189.321	186.711	190.85	23.291	18.457	41.7786	36.1523	7.01697	14.4608	101.673
23 Sep 2009 11:03:27 a.m.	0.244141	189.403	186.63	191.534	23.1689	17.7246	41.5649	35.8594	7.0148	14.4887	100.37
23 Sep 2009 11:03:57 a.m.	0.244141	189.647	186.793	193.097	23.1201	17.1875	41.2598	35.3906	6.99303	14.4885	99.6643
23 Sep 2009 11:04:27 a.m.	0.244141	189.81	186.956	193.39	23.3154	16.7969	40.7715	33.5156	7.01446	14.3528	100.044
23 Sep 2009 11:04:57 a.m.	0.317383	189.892	187.119	193.683	23.4131	17.6758	40.8936	33.2227	7.01446	14.4345	100.75
23 Sep 2009 11:05:27 a.m.	0.317383	190.055	187.119	193.585	22.7295	17.5293	39.4592	35.0391	7.01351	13.9227	101.402
23 Sep 2009 11:05:57 a.m.	0.244141	189.81	187.037	192.413	22.8271	17.5293	39.7339	36.2109	7.04578	13.965	101.483
23 Sep 2009 11:06:27 a.m.	0.244141	189.647	186.874	192.218	22.5342	17.3828	37.9333	35.0977	7.04385	13.5668	101.374
23 Sep 2009 11:06:57 a.m.	0.244141	189.566	186.874	192.12	22.5342	17.5049	39.5813	32.2266	7.05646	13.8397	101.374
23 Sep 2009 11:07:27 a.m.	0.244141	189.647	186.793	190.752	22.6807	17.7246	38.9404	34.8633	7.04909	13.784	101.456
23 Sep 2009 11:07:57 a.m.	0.244141	189.484	186.711	191.338	22.5586	18.9453	38.6658	35.0977	7.04295	13.9013	101.483
23 Sep 2009 11:08:27 a.m.	0.244141	189.484	186.711	191.632	22.3389	20.0928	40.6799	36.8555	7.02806	14.3373	101.483
23 Sep 2009 11:08:57 a.m.	0.244141	189.566	186.793	192.511	22.3877	19.043	39.856	36.3867	7.0151	14.0619	101.537
23 Sep 2009 11:09:27 a.m.	0.244141	189.647	186.793	191.632	22.9736	17.5781	40.8936	36.3867	7.00429	14.1642	101.537
23 Sep 2009 11:09:57 a.m.	0.244141	189.647	186.793	192.706	22.998	18.4814	41.5344	33.1641	7.00118	14.3896	101.592
23 Sep 2009 11:10:27 a.m.	0.244141	189.647	186.956	193.292	23.1445	20.0195	40.2832	34.5703	7.01526	14.4811	101.592
23 Sep 2009 11:10:57 a.m.	0.244141	190.055	187.201	194.366	23.1689	19.7754	38.4216	35.0391	6.98968	14.1725	101.646
23 Sep 2009 11:11:27 a.m.	0.244141	189.973	187.201	191.338	22.7051	18.8965	38.9709	36.0938	7.01652	14.0176	101.646
23 Sep 2009 11:11:57 a.m.	0.244141	189.647	186.956	192.218	22.4854	17.1631	38.8184	36.5625	7.01238	13.6417	101.619
23 Sep 2009 11:12:27 a.m.	0.244141	189.81	187.037	193.194	22.9492	18.2373	39.032	34.8047	7.01014	13.9588	101.619
23 Sep 2009 11:12:57 a.m.	0.244141	190.055	187.201	193.78	22.998	20.752	38.2385	33.9258	7.00017	14.2585	101.673
23 Sep 2009 11:13:27 a.m.	0.244141	189.892	187.119	192.022	22.9004	21.6309	37.0483	34.7461	7.02591	14.2083	101.673
23 Sep 2009 11:13:57 a.m.	0.244141	189.647	186.874	190.362	22.8516	20.5811	38.0554	35.6836	7.03415	14.1677	101.619
23 Sep 2009 11:14:27 a.m.	0.244141	189.566	186.874	191.045	22.6562	20.3369	37.9944	36.5039	7.02202	14.0233	101.673
23 Sep 2009 11:14:57 a.m.	1.00098	189.484	186.793	190.655	22.6074	19.6289	38.8184	36.3867	7.01022	14.0185	101.7
23 Sep 2009 11:15:27 a.m.	0.244141	189.403	186.63	190.752	23.1934	19.4336	39.5203	35.6836	7.00286	14.2326	101.7
23 Sep 2009 11:15:57 a.m.	0.244141	189.403	186.63	191.632	23.1445	21.6309	39.917	34.8047	7.00492	14.6202	101.673
23 Sep 2009 11:16:27 a.m.	0.244141	189.484	186.711	191.925	23.1689	21.6797	40.2832	33.2227	6.9934	14.6954	101.727
23 Sep 2009 11:16:57 a.m.	0.244141	189.566	186.711	190.557	23.1201	19.6045	40.863	34.9805	6.97858	14.4601	101.7
23 Sep 2009 11:17:27 a.m.	0.244141	189.566	186.793	191.729	22.5342	16.6748	40.9851	36.9141	6.96048	14.0343	100.723
23 Sep 2009 11:17:57 a.m.	0.244141	189.566	186.874	191.436	22.4365	16.4062	41.3513	35.8008	6.97755	14.1622	99.9901
23 Sep 2009 11:18:27 a.m.	0.244141	189.566	186.793	191.143	22.8516	16.6992	40.863	35.8594	6.99216	14.1779	100.343
23 Sep 2009 11:18:57 a.m.	0.244141	189.729	186.874	193.292	22.9004	17.1387	40.1306	35.5664	6.99101	14.0288	100.94
23 Sep 2009 11:19:27 a.m.	0.244141	189.81	186.956	191.925	23.3887	22.2656	38.8184	35.3906	6.97559	14.7193	101.565
23 Sep 2009 11:19:57 a.m.	0.244141	189.729	186.956	192.022	23.6328	21.582	39.7949	34.4531	6.98002	14.7988	101.565
23 Sep 2009 11:20:27 a.m.	0.244141	189.729	186.956	193.194	23.0957	19.7021	39.7339	33.1641	6.98466	14.3503	101.537
23 Sep 2009 11:20:57 a.m.	0.244141	189.729	187.037	193.585	23.0957	18.6035	39.2151	35.6836	6.97841	14.1066	101.51
23 Sep 2009 11:21:27 a.m.	0.244141	189.729	187.037	192.218	22.6807	19.2139	38.9404	36.2109	6.97137	14.061	101.537
23 Sep 2009 11:21:57 a.m.	0.244141	189.647	186.874	192.706	22.6562	17.5293	38.9404	36.1523	6.97887	13.7585	101.565
23 Sep 2009 11:22:27 a.m.	0.244141	189.647	186.874	192.706	23.0713	17.5781	38.6047	33.1641	6.98263	13.8179	101.592
23 Sep 2009 11:22:57 a.m.	0.244141	189.647	186.956	192.901	23.1934	21.2891	38.8794	34.2188	6.99928	14.49	101.537
23 Sep 2009 11:23:27 a.m.	0.244141	189.81	187.037	192.413	22.9248	21.0205	38.1165	36.5039	7.00043	14.2308	101.619
23 Sep 2009 11:23:57 a.m.	0.317383	189.729	186.956	191.534	22.876	20.8008	38.1775	37.3828	7.00838	14.2182	101.646
23 Sep 2009 11:24:27 a.m.	1.80664	189.566	186.793	191.632	22.876	19.5312	39.5508	34.3945	7.01253	14.2238	101.619
23 Sep 2009 11:24:57 a.m.	0.512695	189.729	186.874	191.827	22.8516	19.1162	38.5437	33.8086	7.01911	13.9861	101.592
23 Sep 2009 11:25:27 a.m.	0.244141	189.81	186.956	191.925	22.7783	19.6045	38.4216	34.7461	7.02197	14.0235	101.646
23 Sep 2009 11:25:57 a.m.	0.244141	189.729	186.956	192.12	22.8027	19.6045	38.4521	37.3242	7.01803	14.0419	101.673
23 Sep 2009 11:26:27 a.m.	0.244141	189.647	186.874	191.534	22.4121	18.8965	37.8418	35.7422	7.03303	13.7159	101.619
23 Sep 2009 11:26:57 a.m.	0.244141	189.484	186.793	189.385	22.4854	19.6045	38.147	34.3359	7.02032	13.8699	101.646
23 Sep 2009 11:27:27 a.m.	0.244141	189.566	186.793	192.901	23.0225	19.8486	39.0015	34.6289	7.01884	14.1902	101.673
23 Sep 2009 11:27:57 a.m.	0.244141	189.973	187.037	192.706	23.1689	22.0947	38.7878	38.0859	7.01276	14.5889	101.646
23 Sep 2009 11:28:27 a.m.	0.244141	189.892	187.037	192.511	23.1445	22.2656	38.5437	36.9141	7.01555	14.6143	101.619
23 Sep 2009 11:28:57 a.m.	0.244141	189.729	187.037	191.729	23.2422	21.3379	38.269	35.0977	7.0283	14.4057	101.7
23 Sep 2009 11:29:27 a.m.	0.244141	189.81	187.037	192.413	23.2178	21.8506	38.3301	34.8633	7.00454	14.4988	101.7
23 Sep 2009 11:29:57 a.m.	0.244141	189.973	187.119	192.511	23.1201	21.2158	37.0789	36.3867	7.01095	14.1873	101.673
23 Sep 2009 11:30:27 a.m.	0.244141	189.81	187.119	191.241	23.0957	20.3125	38.0554	35.4492	6.83704	14.2276	101.646
23 Sep 2009 11:30:57 a.m.	0.244141	189.566	186.874	191.143	23.0469	20.459	37.8723	36.2695	6.8237	14.1781	101.673
23 Sep 2009 11:31:27 a.m.	0.244141	189.647	186.874	191.338	23.1445	20.9961	37.5671	35.5664	6.83706	14.2191	101.646
23 Sep 2009 11:31:57 a.m.	0.244141	189.647	186.874	190.948	23.2178	22.6807	37.3535	33.6328	6.83284	14.481	101.619
23 Sep 2009 11:32:27 a.m.	0.317383	189.566	186.793	191.632	23.0469	19.9219	37.6892	34.5703	6.83839	14.0195	101.646
23 Sep 2009 11:32:57 a.m.	0.244141	189.647	186.956	190.85	22.9004	20.1172	37.5977	35.0977	6.86218	14.0109	101.673
23 Sep 2009 11:33:27 a.m.	0.244141	189.484	186.874	191.241	22.6318	20.5322	38.6963	34.2773	7.05298	14.1618	101.619
23 Sep 2009 11:33:57 a.m.	0.292969	189.484	186.711	191.143	22.4854	20.2148	38.9099	33.2812	7.07406	14.0957	101.592
23 Sep 2009 11:34:27 a.m.	0.244141	189.484	186.711	192.413	22.2656	18.335	39.8254	34.3945	7.07739	13.8629	101.646
23 Sep 2009 11:34:57 a.m.	0.244141	189.566	186.793	191.045	22.2168	17.3096	39.856	34.5703	7.0666	13.7046	101.673
23 Sep 2009 11:35:27 a.m.	0.244141	189.403	186.63	191.045	22.2656	17.749	40.9546	34.8633	7.04364	13.9865	101.619
23 Sep 2009 11:35:57 a.m.	0.244141	189.403	186.711	192.12	22.3633	17.8223	41.2292	34.4531	7.05849	14.0231	101.619
23 Sep 2009 11:36:27 a.m.	0.927734	189.566	186.793	193.097	22.5586	17.1875	41.0156	34.5703	7.02722	13.9558	101.673
23 Sep 2009 11:36:57 a.m.	0.512695	189.81	187.037	193.976	22.6318	16.8457	40.9241	34.5703	7.01826	13.9428	101.646
23 Sep 2009 11:37:27 a.m.	0.732422	189.892	187.119	192.12	22.5342	17.1875	40.2832	34.1016	7.02129	13.8859	101.646
23 Sep 2009 11:37:57 a.m.	0.244141	189.81	187.037	193.097	22.583	17.7002	39.3066	32.7539	7.04331	13.8193	101.619
23 Sep 2009 11:38:27 a.m.	0.244141	189.892	187.037	192.12	22.2412	16.8213	38.3606	34.1602	7.06129	13.4196	101.673
23 Sep 2009 11:38:57 a.m.	0.244141	189.647	186.956	191.925	22.0947	16.4062	39.856	34.9219	7.05036	13.5728	101.673
23 Sep 2009 11:39:27 a.m.	0.244141	189.647	186.793	192.315	22.1436	16.1621	38.6963	35.6836	7.05569	13.3309	101.619
23 Sep 2009 11:39:57 a.m.	0.244141	189.566	186.793	190.948	22.0947	16.5527	39.093	38.1445	7.04074	13.4382	101.673
23 Sep 2009 11:40:27 a.m.	0.244141	189.484	186.793	191.045	22.6318	26.0254	40.0696	36.9141	7.03129	15.3025	101.673
23 Sep 2009 11:40:57 a.m.	0.244141	189.484	186.711	191.827	23.1445	19.8486	41.2292	34.6289	6.99847	14.5844	101.646
23 Sep 2009 11:41:27 a.m.	0.244141	189.566	186.793	191.729	23.1689	20.166	41.1072	37.1484	7.00098	14.6612	101.619
23 Sep 2009 11:41:57 a.m.	0.292969	189.647	186.874	191.143	23.5107	20.6055	41.1987	37.3828	6.98999	14.7949	101.673
23 Sep 2009 11:42:27 a.m.	0.244141	189.729	186.874	192.804	23.5596	20.3613	40.6494	36.6211	6.9991	14.6956	101.646
23 Sep 2009 11:42:57 a.m.	0.244141	189.81	187.037	192.999	23.4863	19.6777	41.2292	35.4492	7.01603	14.6757	101.619
23 Sep 2009 11:43:27 a.m.	0.244141	189.729	186.956	191.534	23.4375	18.4326	39.3066	34.9805	7.02625	14.1889	101.592
23 Sep 2009 11:43:57 a.m.	0.244141	189.647	186.874	191.436	23.6328	18.5791	39.3066	35.2734	7.00685	14.2141	101.673
23 Sep 2009 11:44:27 a.m.	0.244141	189.81	187.037	192.022	23.5352	19.7754	40.8325	35.5078	7.01103	14.5981	101.646
23 Sep 2009 11:44:57 a.m.	0.244141	189.81	187.037	192.022	23.1445	20.4834	40.0391	34.9805	7.03101	14.5359	101.619
23 Sep 2009 11:45:27 a.m.	0.244141	189.647	186.956	191.241	23.0225	18.7744	39.1541	33.8086	7.03384	14.0418	101.646
23 Sep 2009 11:45:57 a.m.	0.244141	189.81	187.037	192.022	22.6807	17.7734	39.7034	33.9844	7.02749	14.0582	100.832
23 Sep 2009 11:46:27 a.m.	0.244141	189.647	187.037	192.022	22.8027	17.7002	39.4287	35.2734	7.01147	14.1687	99.6915
23 Sep 2009 11:46:57 a.m.	0.512695	189.647	186.874	191.827	22.3389	17.8223	39.5813	35.918	7.05107	14.0723	100.099
23 Sep 2009 11:47:27 a.m.	0.244141	189.566	186.874	191.827	22.4365	18.0908	39.3066	35.2734	7.04942	13.976	100.777
23 Sep 2009 11:47:57 a.m.	0.244141	189.566	186.874	191.729	22.7539	18.0176	40.3137	34.3359	7.02328	14.0725	101.429
23 Sep 2009 11:48:27 a.m.	1.41602	189.729	186.956	192.901	22.7051	17.9688	40.9241	33.9258	7.01187	14.2014	101.347
23 Sep 2009 11:48:57 a.m.	0.244141	189.647	186.956	191.632	22.876	21.0938	41.2598	34.7461	7.029	14.8094	101.347
23 Sep 2009 11:49:27 a.m.	2.29492	189.647	186.874	192.804	22.9492	18.2129	40.4968	34.043	6.99361	14.1549	101.402
23 Sep 2009 11:49:57 a.m.	0.244141	189.647	186.956	192.511	22.3633	16.1865	41.5344	35.625	6.9741	13.9156	101.402
23 Sep 2009 11:50:27 a.m.	0.244141	189.729	187.037	192.608	22.4854	16.2842	39.2151	37.4414	6.99018	13.5967	101.402
23 Sep 2009 11:50:57 a.m.	0.244141	189.729	187.037	191.338	22.6562	16.748	38.5437	36.0352	6.97067	13.6109	101.456
23 Sep 2009 11:51:27 a.m.	0.244141	189.647	186.956	192.218	22.7539	18.2129	41.3818	32.4023	6.97113	14.3118	101.51
23 Sep 2009 11:51:57 a.m.	0.244141	189.81	187.037	192.218	22.7783	19.2383	40.3748	33.3984	6.92892	14.3211	101.537
23 Sep 2009 11:52:27 a.m.	0.244141	189.81	187.037	193.194	22.8027	19.043	39.2151	35.5078	6.95015	14.0985	101.51
23 Sep 2009 11:52:57 a.m.	0.415039	189.81	187.119	192.12	22.4609	17.4805	38.3606	35.4492	6.95019	13.6394	101.619
23 Sep 2009 11:53:27 a.m.	0.244141	189.729	187.037	192.608	22.5342	17.2119	38.5132	34.5703	6.94192	13.6207	101.619
23 Sep 2009 11:53:57 a.m.	0.244141	189.81	187.037	192.608	22.7295	17.2119	39.032	37.0312	6.95467	13.7452	101.592
23 Sep 2009 11:54:27 a.m.	0.244141	189.81	187.037	192.315	22.6807	20.874	38.7878	35.4492	6.95015	14.3507	101.619
23 Sep 2009 11:54:57 a.m.	1.78223	189.566	186.874	189.678	23.0713	20.0195	38.5742	34.7461	6.96762	14.2133	101.646
23 Sep 2009 11:55:27 a.m.	0.244141	189.566	186.793	190.948	23.1689	20.9229	39.0625	35.4492	6.99117	14.4113	101.646
23 Sep 2009 11:55:57 a.m.	0.244141	189.647	186.874	192.413	22.998	20.3857	39.5813	35.2148	7.00049	14.3904	101.619
23 Sep 2009 11:56:27 a.m.	0.244141	189.647	186.956	192.511	22.998	20.8252	39.7034	35.9766	7.01934	14.5037	101.673
23 Sep 2009 11:56:57 a.m.	0.244141	189.566	186.874	191.045	23.2178	20.5811	40.4053	36.2109	6.9973	14.6148	101.646
23 Sep 2009 11:57:27 a.m.	0.244141	189.647	186.956	191.827	23.2178	20.459	39.1235	36.2695	7.01854	14.3902	101.646
23 Sep 2009 11:57:57 a.m.	0.244141	189.647	186.793	191.534	23.5596	20.1904	40.6189	36.2109	7.05347	14.6635	101.619
23 Sep 2009 11:58:27 a.m.	0.244141	189.566	186.793	191.534	23.5352	20.5811	41.0461	33.3984	7.03688	14.7517	101.673
23 Sep 2009 11:58:57 a.m.	2.41699	189.566	186.793	191.729	23.3398	20.2637	40.9546	33.1055	7.03729	14.6608	101.673
23 Sep 2009 11:59:27 a.m.	0.244141	189.729	186.874	191.534	23.4619	18.6768	40.2527	36.0938	7.01267	14.2724	101.619
23 Sep 2009 11:59:57 a.m.	0.244141	189.81	186.956	192.315	22.6562	16.5527	40.863	36.5039	7.03891	13.9035	101.673
23 Sep 2009 12:00:27 p.m.	0.244141	189.81	186.956	193.097	22.7295	16.7969	40.4358	36.1523	7.02028	13.8873	101.7
23 Sep 2009 12:00:57 p.m.	0.244141	190.055	187.119	193.78	22.8516	16.6748	39.3677	33.9258	6.99902	13.748	101.673
23 Sep 2009 12:01:27 p.m.	0.219727	189.973	187.201	192.706	22.8516	20.6055	38.5132	33.3984	7.01771	14.2852	101.673
23 Sep 2009 12:01:57 p.m.	0.244141	189.81	187.037	191.143	23.1445	19.751	38.0859	34.5703	7.02724	14.0921	101.7
23 Sep 2009 12:02:27 p.m.	0.244141	189.892	186.956	192.12	23.0469	19.7998	38.208	34.3945	7.02405	14.0336	101.7
23 Sep 2009 12:02:57 p.m.	0.244141	189.81	186.956	192.413	22.2656	18.5547	38.6047	33.8086	7.02206	13.746	101.727
23 Sep 2009 12:03:27 p.m.	0.244141	189.81	186.956	190.557	22.3389	18.7744	38.5742	35.332	7.04006	13.801	101.673
23 Sep 2009 12:03:57 p.m.	0.244141	189.484	186.711	190.85	22.2656	17.3828	39.1541	34.8047	7.03704	13.6238	101.727
23 Sep 2009 12:04:27 p.m.	0.244141	189.484	186.63	191.925	22.29	18.75	40.2222	34.5117	6.99633	14.002	101.7
23 Sep 2009 12:04:57 p.m.	0.415039	189.566	186.711	192.022	22.2656	19.1162	39.4897	35.0977	7.01315	13.956	101.7
23 Sep 2009 12:05:27 p.m.	0.244141	189.729	186.874	192.804	22.3633	18.4814	40.4358	34.9805	7.02833	14.0457	101.646
23 Sep 2009 12:05:57 p.m.	0.244141	189.81	186.956	192.999	22.4854	17.8467	39.5813	34.2188	7.01161	13.8382	101.7
23 Sep 2009 12:06:27 p.m.	0.244141	189.729	186.956	191.827	22.3877	17.749	38.5437	34.8047	7.00641	13.648	101.7
23 Sep 2009 12:06:57 p.m.	0.244141	189.729	187.037	191.632	22.4365	17.2852	38.8489	32.9883	7.00662	13.6451	101.646
23 Sep 2009 12:07:27 p.m.	0.244141	189.729	186.874	191.827	22.5342	17.3828	39.6729	34.043	7.02049	13.7619	101.646
23 Sep 2009 12:07:57 p.m.	0.244141	189.81	186.956	192.413	22.0215	16.7725	38.9404	36.3867	7.00154	13.4473	101.673
23 Sep 2009 12:08:27 p.m.	0.244141	189.81	186.874	192.608	21.9482	17.6025	39.0625	37.0898	7.01203	13.6553	101.673
23 Sep 2009 12:08:57 p.m.	0.244141	189.729	186.874	191.925	22.4854	18.042	38.6963	36.8555	7.02024	13.7507	101.646
23 Sep 2009 12:09:27 p.m.	0.244141	189.81	186.793	192.022	22.5098	18.9209	39.0625	34.3945	7.01743	13.9286	101.7
23 Sep 2009 12:09:57 p.m.	0.244141	190.055	187.037	193.487	23.3154	21.8994	38.8794	37.2656	6.99895	14.6096	101.7
23 Sep 2009 12:10:27 p.m.	0.244141	190.055	187.119	192.608	23.3643	20.752	37.1094	35.918	7.00549	14.1704	101.7
23 Sep 2009 12:10:57 p.m.	0.317383	189.892	187.037	190.459	23.4863	22.5098	37.2314	34.8633	6.9986	14.5163	101.673
23 Sep 2009 12:11:27 p.m.	0.244141	189.729	186.874	192.706	23.3887	22.2412	39.3372	34.2773	6.98653	14.7684	101.7
23 Sep 2009 12:11:57 p.m.	0.219727	189.81	186.956	191.534	23.1201	22.9004	37.5977	34.1016	6.95739	14.5035	101.755
23 Sep 2009 12:12:27 p.m.	0.244141	189.81	186.956	191.045	23.1201	21.0449	38.0249	34.4531	6.97986	14.2957	101.673
23 Sep 2009 12:12:57 p.m.	0.244141	189.403	186.63	189.873	22.3877	18.1396	37.9944	34.6875	6.99033	13.5962	101.727
23 Sep 2009 12:13:27 p.m.	0.219727	189.403	186.548	190.85	22.4609	18.9941	39.9475	35.5664	6.98966	14.0353	101.727
23 Sep 2009 12:13:57 p.m.	0.830078	189.403	186.548	191.045	22.0947	18.5547	40.2527	37.3828	6.97522	13.9387	101.673
23 Sep 2009 12:14:27 p.m.	0.244141	189.403	186.466	191.436	22.168	18.6035	40.9241	35.8008	6.96653	14.0548	101.673
23 Sep 2009 12:14:57 p.m.	0.244141	189.484	186.548	192.218	22.8516	18.6035	40.802	32.8711	6.95694	14.1907	101.727
23 Sep 2009 12:15:27 p.m.	0.610352	189.729	186.793	193.097	22.7539	18.5791	40.8325	31.875	6.94197	14.223	101.7
23 Sep 2009 12:15:57 p.m.	0.244141	189.892	187.037	192.804	22.7539	18.8232	40.4663	34.6289	6.95236	14.2358	101.7
23 Sep 2009 12:16:27 p.m.	0.244141	189.81	186.874	191.632	22.8271	18.6279	39.3677	34.4531	6.96537	14.0777	101.483
23 Sep 2009 12:16:57 p.m.	0.244141	189.729	186.874	192.706	22.29	17.1875	39.5203	35.0391	6.99959	13.9722	99.8272
23 Sep 2009 12:17:27 p.m.	0.219727	189.892	186.956	194.073	22.3633	16.4551	39.8254	33.9258	7.01261	13.9543	99.6372
23 Sep 2009 12:17:57 p.m.	0.610352	189.892	187.037	193.487	22.3145	16.4795	38.6658	36.1523	7.03239	13.6804	100.234
23 Sep 2009 12:18:27 p.m.	0.415039	189.973	186.956	192.413	22.2168	16.3818	37.7197	36.5625	7.04956	13.405	100.804
23 Sep 2009 12:18:57 p.m.	0.830078	189.81	186.956	192.413	22.7783	20.3369	37.323	36.7969	7.04956	14.0482	101.212
23 Sep 2009 12:19:27 p.m.	0.244141	189.892	186.956	193.39	22.7783	18.6035	37.1094	35.8008	7.05792	13.7336	101.103
23 Sep 2009 12:19:57 p.m.	0.244141	190.055	187.037	192.706	23.6816	24.6826	37.6282	35.918	7.04481	15.0628	101.103
23 Sep 2009 12:20:27 p.m.	0.244141	189.973	186.956	193.78	23.5352	25.0732	37.6892	34.4531	7.02109	15.0883	101.184
23 Sep 2009 12:20:57 p.m.	0.610352	190.055	187.037	192.413	23.3398	22.6562	36.1938	37.0312	7.04145	14.386	101.212
23 Sep 2009 12:21:27 p.m.	0.219727	189.973	186.956	191.241	23.291	22.7295	36.1938	36.0938	7.08074	14.4038	101.212
23 Sep 2009 12:21:57 p.m.	0.244141	189.729	186.793	191.143	23.3398	22.876	36.5601	35.8008	7.03724	14.4403	101.32
23 Sep 2009 12:22:27 p.m.	0.244141	189.566	186.711	191.729	23.2666	21.2891	36.5295	33.9258	7.02087	14.146	101.374
23 Sep 2009 12:22:57 p.m.	0.244141	189.81	186.874	192.608	23.1445	24.4629	36.6211	33.5742	7.47993	14.5669	101.374
23 Sep 2009 12:23:27 p.m.	0.244141	189.81	186.956	192.022	23.1934	24.3652	38.1775	34.9219	7.12109	14.9	101.402
23 Sep 2009 12:23:57 p.m.	0.244141	189.566	186.711	190.752	22.4121	18.042	37.2925	36.1523	6.83115	13.5553	101.483
23 Sep 2009 12:24:27 p.m.	0.244141	189.403	186.548	189.971	22.583	20.6787	38.4216	35.2734	6.72689	14.1666	101.51
23 Sep 2009 12:24:57 p.m.	0.244141	189.321	186.466	191.045	22.7051	20.9717	38.8794	35.8008	6.67428	14.3231	101.51
23 Sep 2009 12:25:27 p.m.	0.830078	189.403	186.548	191.436	22.583	19.5068	39.4592	32.8711	6.66545	14.1573	101.537
23 Sep 2009 12:25:57 p.m.	0.244141	189.566	186.548	191.729	23.1445	20.0928	39.3982	34.8047	6.21903	14.4288	101.619
23 Sep 2009 12:26:27 p.m.	0.219727	189.729	186.711	192.022	23.0713	19.6533	38.8489	35.1562	6.60376	14.2153	101.619
23 Sep 2009 12:26:57 p.m.	0.244141	189.484	186.548	191.241	22.6074	18.7256	39.3066	35.5664	6.88505	13.9885	101.619
23 Sep 2009 12:27:27 p.m.	1.31836	189.239	186.385	191.827	22.583	17.6758	41.748	32.8711	7.07034	14.1374	101.592
23 Sep 2009 12:27:57 p.m.	0.830078	189.566	186.63	192.804	22.4365	18.5547	40.4053	33.1055	7.24851	13.9936	101.646
23 Sep 2009 12:28:27 p.m.	0.244141	189.892	186.711	192.999	22.4854	16.9434	39.2761	35.625	7.30864	13.5818	101.646
23 Sep 2009 12:28:57 p.m.	0.244141	189.81	186.793	192.413	21.9971	16.04	39.3066	35.9766	7.31467	13.3436	101.646
23 Sep 2009 12:29:27 p.m.	0.244141	189.729	186.711	191.827	21.9727	14.917	39.8254	33.3984	7.30375	13.2394	101.673
23 Sep 2009 12:29:57 p.m.	1.19629	189.729	186.711	193.097	22.6074	19.7266	39.1235	33.8672	7.31295	14.0307	101.673
23 Sep 2009 12:30:27 p.m.	0.244141	190.055	186.956	193.976	22.583	19.5557	38.6658	36.2695	7.20581	13.9688	101.673
23 Sep 2009 12:30:57 p.m.	1.09863	190.055	187.037	193.097	22.876	20.4346	38.4521	36.3281	7.06156	14.2222	101.619
23 Sep 2009 12:31:27 p.m.	1.19629	189.81	186.793	192.608	22.9004	19.7998	36.6211	37.0312	7.00785	13.8169	101.646
23 Sep 2009 12:31:57 p.m.	0.415039	189.81	186.793	193.585	22.998	19.1895	37.6892	34.043	7.00114	13.8865	101.673
23 Sep 2009 12:32:27 p.m.	0.244141	190.137	187.037	194.171	23.0469	22.29	37.384	34.2188	6.98759	14.3941	101.646
23 Sep 2009 12:32:57 p.m.	1.00098	190.055	187.037	192.413	23.1445	22.4121	36.2244	35.2148	6.98604	14.2732	101.646
23 Sep 2009 12:33:27 p.m.	0.244141	189.892	186.956	191.827	23.2178	22.6562	35.614	33.6328	6.98071	14.2019	101.673
23 Sep 2009 12:33:57 p.m.	0.244141	189.647	186.711	191.241	22.4609	22.6807	35.8887	34.5703	7.00381	14.0174	101.646
23 Sep 2009 12:34:27 p.m.	0.317383	189.566	186.548	190.362	22.4121	20.0684	36.8958	33.5742	6.99859	13.729	101.619
23 Sep 2009 12:34:57 p.m.	0.244141	189.321	186.385	190.166	22.168	20.4834	36.377	35.625	6.97026	13.6431	101.646
23 Sep 2009 12:35:27 p.m.	0.244141	189.158	186.303	190.459	22.2168	20.6299	39.1235	35.625	6.97278	14.0799	101.673
23 Sep 2009 12:35:57 p.m.	0.244141	189.239	186.222	190.264	22.6318	19.043	40.4053	34.9219	6.94466	14.125	101.673
23 Sep 2009 12:36:27 p.m.	0.244141	189.239	186.222	190.752	22.5098	20.1904	41.687	34.6875	6.93268	14.5095	101.646
23 Sep 2009 12:36:57 p.m.	0.317383	189.158	186.303	190.948	23.0225	19.6045	41.4429	37.4414	6.9233	14.4733	101.7
23 Sep 2009 12:37:27 p.m.	0.244141	189.321	186.303	191.729	23.0469	18.2373	43.457	36.2109	6.8964	14.6108	101.673
23 Sep 2009 12:37:57 p.m.	0.244141	189.403	186.385	192.12	23.1934	18.2129	42.7856	35.332	6.92993	14.5332	101.673
23 Sep 2009 12:38:27 p.m.	1.31836	189.484	186.548	192.706	23.1934	17.0654	43.396	34.7461	6.94878	14.4642	101.673
23 Sep 2009 12:38:57 p.m.	0.244141	189.647	186.63	192.413	23.2666	16.2842	43.6401	34.7461	6.94824	14.4173	101.7
23 Sep 2009 12:39:27 p.m.	0.244141	189.81	186.711	193.39	23.2666	16.7969	41.8396	36.7969	6.98417	14.2237	101.7
23 Sep 2009 12:39:57 p.m.	0.219727	189.81	186.793	192.12	22.9004	16.2354	41.5344	37.3828	6.99019	14.0257	101.619
23 Sep 2009 12:40:27 p.m.	2.39258	189.81	186.793	193.683	22.9004	15.6982	40.1306	34.5117	7.04883	13.6931	101.673
23 Sep 2009 12:40:57 p.m.	0.244141	189.973	186.874	192.804	23.1201	16.1621	39.7034	34.9219	7.05082	13.7591	101.673
23 Sep 2009 12:41:27 p.m.	0.244141	190.055	186.956	192.901	23.1934	18.1396	38.5132	35.9766	7.03272	13.9255	101.646
23 Sep 2009 12:41:57 p.m.	0.219727	189.81	186.793	191.827	23.0225	20.8008	38.5437	35.1562	7.0774	14.3076	101.619
23 Sep 2009 12:42:27 p.m.	0.317383	189.729	186.711	192.022	22.9736	20.2393	38.269	34.4531	7.07454	14.1357	101.673
23 Sep 2009 12:42:57 p.m.	0.244141	189.729	186.793	191.436	22.4854	18.7744	37.7808	34.8047	7.07306	13.6851	101.7
23 Sep 2009 12:43:27 p.m.	0.292969	189.729	186.711	191.436	22.583	18.5547	37.4756	35.2734	7.04462	13.6462	101.619
23 Sep 2009 12:43:57 p.m.	0.244141	189.484	186.548	190.948	22.6807	18.8232	38.3911	34.3359	7.04217	13.8268	101.646
23 Sep 2009 12:44:27 p.m.	2.51465	189.484	186.466	192.706	22.6318	21.6064	39.8254	33.9844	7.05623	14.4643	101.646
23 Sep 2009 12:44:57 p.m.	0.244141	189.729	186.63	192.218	22.4854	18.5059	39.2456	36.8555	7.00092	13.8659	101.646
23 Sep 2009 12:45:27 p.m.	2.7832	189.81	186.793	191.143	22.5098	18.7744	39.4287	36.0352	6.97937	13.9901	101.619
23 Sep 2009 12:45:57 p.m.	0.244141	189.647	186.63	191.729	22.9492	18.4326	38.3606	35.2148	7.00551	13.8481	101.673
23 Sep 2009 12:46:27 p.m.	0.244141	189.566	186.548	192.901	22.9248	19.6533	39.6423	34.5703	7.00187	14.2808	101.32
23 Sep 2009 12:46:57 p.m.	0.219727	189.647	186.711	192.706	23.2178	21.875	40.4358	35.5664	6.99127	15.0652	100.017
23 Sep 2009 12:47:27 p.m.	4.80957	189.647	186.793	191.827	23.0957	19.2871	40.4968	35.625	6.98523	14.6391	100.044
23 Sep 2009 12:47:57 p.m.	0.244141	189.566	186.63	191.143	22.9492	18.6279	39.2456	35.5078	7.0109	14.1922	100.614
23 Sep 2009 12:48:27 p.m.	0.244141	189.566	186.548	192.999	22.8516	18.6523	39.3677	33.2227	7.02813	14.0632	101.239
23 Sep 2009 12:48:57 p.m.	0.244141	189.647	186.711	192.12	22.9004	18.9209	39.4592	34.2188	7.00199	14.1453	101.239
23 Sep 2009 12:49:27 p.m.	0.244141	189.647	186.63	191.925	22.9736	17.8711	40.6494	36.2695	6.99386	14.2124	101.212
23 Sep 2009 12:49:57 p.m.	0.244141	189.484	186.548	191.241	22.5098	18.7988	39.8865	35.4492	6.98051	14.0934	101.293
23 Sep 2009 12:50:27 p.m.	2.09961	189.484	186.548	193.097	22.6074	17.1631	40.3137	35.5664	6.96926	13.8845	101.32
23 Sep 2009 12:50:57 p.m.	0.219727	189.647	186.63	192.608	22.9492	17.0654	39.7949	35.6836	6.94755	13.9062	101.32
23 Sep 2009 12:51:27 p.m.	0.244141	189.647	186.711	191.534	22.9248	18.4082	40.4358	34.043	6.95486	14.2228	101.402
23 Sep 2009 12:51:57 p.m.	0.244141	189.484	186.548	191.143	23.2422	18.7256	39.8865	34.6875	6.94517	14.2258	101.456
23 Sep 2009 12:52:27 p.m.	2.29492	189.647	186.63	192.022	23.1445	20.6543	40.2832	35.4492	6.95924	14.5818	101.429
23 Sep 2009 12:52:57 p.m.	5.07812	189.566	186.548	192.022	22.6074	18.0908	41.3513	35.2734	6.9678	14.2196	101.483
23 Sep 2009 12:53:27 p.m.	0.244141	189.647	186.548	193.585	22.7783	17.2119	40.5273	33.3398	6.98311	13.9428	101.565
23 Sep 2009 12:53:57 p.m.	3.68652	189.81	186.793	193.097	22.583	17.4316	40.6189	33.3398	6.9899	13.982	101.565
23 Sep 2009 12:54:27 p.m.	0.415039	189.81	186.793	192.315	22.583	16.748	40.5273	36.5625	6.96381	13.8715	101.537
Average Value		189.681	186.831	192.024	22.8442	19.1823	39.3892	35.1795	7.00252	14.1462	101.489
STANDARD DEVIATION		0.185778	0.191325	0.904658	0.394909	1.93192	1.41143	1.19957	0.0981269	0.36002	0.398229

## Sheet: Yield_Info
			Measured	Normalized				Reaction yields
From		To	Yield	Yield				Assumptions below:
								Assumes all HMF derived from sucrose unless changed on input sheet [cells (102-104)]
Cellulose		Cellulose	0.847399	0.979641				Assumes all glucose derived from sucrose unless changed on input sheet [cell 101]
Cellulose		Oligomeric Glucan	-1.06141e-17	-1.22705e-17				Assumes all HMF derived from sucrose unless changed on input sheet [cells (102-104)]
Cellulose		Cellobiose	0.0176112	0.0203595
Cellulose		Glucose	0	0				Some Aspen info at bottom.
Cellulose		HMF	0	0
		Totals	0.86501	1
Starch		Starch	N/A
Starch		Oligomeric Glucan	N/A
Starch		Glucose	N/A
Starch		HMF	N/A
Xylan		Xylan	0.0705345	0.0931745
Xylan		Oligomeric Xylan	0.0859475	0.113535
Xylan		Xylose	0.563775	0.744733
Xylan		Furfural	0.0367589	0.0485576
Xylan		Tar	------	0
		Totals	0.757016	1
Mannan		Mannan	#DIV/0!	#DIV/0!
Mannan		Oligomeric Mannose	#DIV/0!	#DIV/0!
Mannan		Mannose	#DIV/0!	#DIV/0!
Mannan		HMF	0	#DIV/0!
		Totals	#DIV/0!	#DIV/0!
Galactan		Galactan	0	0
Galactan		Oligomeric Galactose	0.080785	0.0909091
Galactan		Galactose	0.80785	0.909091
Galactan		HMF	0	0
		Totals	0.888635	1
Arabinan		Arabinan	0.0418867	0.0503575
Arabinan		Oligomeric Arabinan	-0.0303807	-0.0365247
Arabinan		Arabinose	0.820279	0.986167
Arabinan		Furfural	0	0
Arabinan		Tar	------	0
		Totals	0.831785	1
Sucrose		Sucrose	0	0
Sucrose		Fructose	0	0
Sucrose		Glucose	1.6948	0.847678		Assumes all glucose derived from sucrose unless changed on input sheet [cell 101]
Sucrose		HMF	0.304543	0.152322		Assumes all HMF derived from sucrose unless changed on input sheet [cells (102-104)]
		Totals	1.99934	1
Acetate		Acetate	0.181509	#DIV/0!
Acetate		Oligomeric Acetate	#DIV/0!	#DIV/0!
Acetate		Acetic Acid	#DIV/0!	#DIV/0!
		Totals	#DIV/0!	#DIV/0!
Lignin		Lignin	1.06876	0.928554
Lignin		Acid Soluble Lignin	0.0822344	0.0714464
		Totals	1.15099	1
Structural Inorganics+Soil		Ash	------	#REF!
Structural Inorganics+Soil		Soluble Solids	------	#REF!
		Totals	0	#REF!
Protein		Protein		#REF!
Protein		Soluble Protein		#REF!
		Totals		#REF!
Unknown Soluble Solids? (To be added for feedstocks other than corn stover)
ASPEN Set Points
		Pretreatment Temperature (C)	189.681	Fortran SETSPEC
		Acid Concentration (acid / solids)	#REF!
		Acid Concentration (acid / liquids)	0.0212979
		Preatreatment Time (min)	0	Fortran SETSPEC
		Total Solids in Impregnator	#REF!	Fortran RECYCLE
		Pretreatment Insol Solids Concentration	#REF!
		Total Solids Concentration After Dilution	#REF!
		Flash Tank Temp. (C):	101.489	Block T203BL
		Overliming Addition (kg/h)	#REF!	Stream 227 Mass Flow
		Feed Mass Fractions
		Mixed Substream Fraction of Total	0.191632	Stream 101
		Water Fraction of Mixed Substream	0.417467	Stream 101
		Unknown Soluble Solids Frac. of Mixed	0.582533	Stream 101
		CISOLID Substream Fraction of Total	0.92	Stream 101
		Cellulose Fraction of CISOLID	0.353556	Stream 101
		Xylan Fraction of CISOLID	0.201883	Stream 101
		Arabinan Fraction of CISOLID	0.0271967	Stream 101
		Mannan Fraction of CISOLID	0	Stream 101
		Galactan Fraction of CISOLID	0.0156904	Stream 101
		Lignin Fraction of CISOLID	0.16841	Stream 101
		Acetate Fraction of CISOLID	0.0219665	Stream 101
		Ash Fraction of CISOLID	0.066	Stream 101
			ASPEN Checks
			Steam to Dry Feed (Flow Ratio)	1.21702
			Acid to Dry Feed (Flow Ratio)	0.0508194
			Flash to Dry Feed (Flow Ratio)	0.442741
			Hydrolysate Slurry to Dry Feed (Ratio)	2.94339
			Hydrolysate Solids to Dry Feed (Ratio)	0.544527
			Water Addition before Pretreatment to Dry Feed (Ratio)	1.24769
			Water Addition to Flash Tank to Dry Feed (Ratio)	0
