# Supplementary material for: Uncertainty in techno-economic estimates of cellulosic ethanol production due to experimental measurement uncertainty
Source: Biotechnol Biofuels. 2012 Apr 17;5:23. doi: 10.1186/1754-6834-5-23 (PMC3503575; doi:10.1186/1754-6834-5-23)
Supplement: Additional file 3 — Enzymatic Hydrolysis Uncertainty Calculations. This spreadsheet documents the calculation of uncertainty values in the enzymatic hydrolysis operation of the process. It highlights the input uncertainties and relevant parameters, as well as the resulting uncertainties presented in several formats. [file 1754-6834-5-23-S3.xlsx]

## Sheet: Uncertainty Gluc Yield
Uncertainty Inputs and Calculations
Measurement Uncertainties					Intermediate	Uncertainty in Mass Fraction of Glucose (w_G)
					Calculations
Name	Symbol	Value	Uncertainty	Units			Uncertainty Coefficients
Final glucose concentration (at end of enzymatic hydrolysis)	c_Xf	78.0979	0.11779	g/L		w_G, g Glucose/kg total	c_Gf	c_Gi	f_IS	rho_L	Total Uncertainty (U^2)	Uncertainty (g glucose/kg total)	Relative Uncertainty (percent of base value)
Initial glucose concentration	c_Xi	8.0985	0.11779	g/L
Final fraction insoluble solids (at end of enzymatic hydrolysis)	f_ISF	0.0483562	0.01	Mass fraction		62.1066	0.787204	0.787204	4259.19	3352.85	0.450112	0.670904	1.08025
Density	rho_L	1.07258	0.000837	g/mL
Initial fraction insoluble solids	f_ISi	0.122491	0.01	Mass fraction		Uncertainty in Percent Yield of Glucose from Cellulose
Fraction Glucan (cellulose) in feed	f_UG	0.5864	0.0053	Mass fraction
Gamma	Gamma	1.111	0			Uncertainty Coefficients
						w_G	Gamma	f_IS	f_UG	Total Uncertainty (U^2)	Uncertainty (Percent yield)	Relative Uncertainty (percent of base value)
	Summary of Yield Values and Uncertainties
						1.57028	4907.09	403687	17614.3	41.5703	6.4475	8.28448
	Yield Value (percent yield)	Yield Uncertainty (percent yield)	Uncertainty as a % of base yield value
					Results	Percentage of Total Uncertainty Attributed to Individual Measured and Derived Quantities, units = % of Total (Derived values are decomposed into component measurements)
Yield of Glucose from Cellulose	77.8263	6.4475	8.28448
								w_G	Percent Contribution of measurements used to calculate w_G
						f_IS	f_UG		c_Gf	c_Gi	f_IS	rho_L
						97.1095	1.19024	1.70026	0.041257	0.041257	1.60887	0.00887276
						Percent of Total Uncertainty Attributed to Individual Measurements, units = Percent of Total Uncertainty
						c_G	f_IS	rho_L	f_UG
						0.082514	98.7184	0.00887276	1.19024
						Yield Uncertainty Attributed to Individual Measurements, units = Percent Yield
						c_G	f_IS	rho_L	f_UG
						0.00532009	6.36487	0.000572071	0.0767405
						Yield Uncertainty Attributed to Individual Measured and Derived Quantities, units = fractional yield (Derived values are decomposed into component measurements)
								w_G	Uncertainty due to measurements used to calculate w_G
						f_IS	f_UG		c_Gf	c_Gi	f_IS	rho_L
						6.26114	0.0767405	0.109624	0.00266005	0.00266005	0.103732	0.000572071

## Sheet: Data for Uncertainty Input
Concentration and Density Uncertainty values and their sources
	Results from November 2011 round robin liquor analysis by Ed Wolfrum, Justin Sluiter
	Monomeric Sugar Concentrations, mg/mL
	"Monomeric" = Concentration of Monomers only
	Standard Deviation = Uncertainty value for c_PLx
	Lignin	Cellobiose	Glucose	Xylose	Galactose	Arabinose	Mannose
	0.35436	0.05535	0.11779	0.36895	0.47643	0.15596	#REF!
	Density uncertainty comes from the standard deviation of the density data from “dp091102.xls” spreadsheet. It is the same uncertainty used in the Pretreatment calculations.
	Glucan fraction uncertainty is uncertainty in fraction unpretreated glucan presented in Pretreatment and comes from Templeton et al., 2010.
Experimental Data and Calculations - Raw Data for measured concentrations and for calculating values for yield and f_IS.
Whole Slurry Saccharifcation-XT090910-B
Base Case Saccharification for New NOVO Enzyme (NS-74) & GC-220, Run #8:
Reactor/Flask	Time	Cellobiose Concentration	Glucose Concentration	Xylose Concentration	Fructose Concentration	Solution Density	Measured Insoluble Solids	Cellobiose Produced	Glucose Produced	Xylose Produced	Cellulose % Conversion (Glucose Only)	Cellulose Conversion (Glucose+Cellulose)	Xylose Yield
	(h)	(g/L)	(g/L)	(g/L)	(g/L)	(g/mL)	(%)	(g/kg)	(g/kg)	(g/kg)	(%)	(%)	(%)
NS-74, Benchmark 40 mg, NH4 cond, 20%	0	0.652743	8.0985	49.0436	0.52507	1.03997	12.2491	0	0	0	0	0	0
	5	0.640218	28.2512	49.4431	0.491607
	12	1.08986	42.2658	47.9102	0.43469
	24	1.79719	59.3612	48.8504	0.467212
	36	1.65912	69.5955	48.7288	0.450155
	60	1.58018	77.9019	48.9532	0.475707
	72	1.5772	78.0979	48.8802	0.647185	1.07258	4.83562	0.820219	62.1066	-0.14499	77.8263	78.9116	-3.28699
The data below include the measured/calculated values for the fraction of unpretreated glucan and xylan in the feedstock insoluble solids.
2009-10-02	f_UGlucan	f_Uxylan
SOT Run 1	% Cellulose	%Xylose
Whole Slurry 20% w/w
NS-74 Enzyme 40 mg enzymer per g glucan
48C, 500 g in 2 L Schott bottles, 150 rpm
Washed Horizontal PCS Run XT090910-B	58.64	3.17
Base Case design - NH4 conditioned
