# Supplementary material for: Uncertainty in techno-economic estimates of cellulosic ethanol production due to experimental measurement uncertainty
Source: Biotechnol Biofuels. 2012 Apr 17;5:23. doi: 10.1186/1754-6834-5-23 (PMC3503575; doi:10.1186/1754-6834-5-23)
Supplement: Additional file 4 — Fermentation Uncertainty Calculations. This spreadsheet documents the calculation of uncertainty values in the fermentation operation of the process. It highlights the input uncertainties and relevant parameters, as well as the resulting uncertainties presented in several formats. [file 1754-6834-5-23-S4.xlsx]

## Sheet: Uncertainty in EtOH Yield
Inputs
Constant Parameters		Units
Fractional yield of ethanol from glucose (assumed)	0.95	g Ethanol/g Glucose
Conversion factor, ethanol from C6 sugars	0.51	g ethanol/g monomer sugar
Conversion factor, ethanol from C5 sugars	0.614267	g ethanol/g monomer sugar
Measurement Uncertainties
Name	Symbol	Uncertainty	Units
Glucose concentration	c_Glucose	0.11779	g/L
Ethanol concentration	c_Ethanol	0.11779	g/L	(Assumed to be the same as glucose concentration uncertainty)
Fructose concentration	c_Fructose	0.11779	g/L	(Assumed to be the same as glucose concentration uncertainty)
Xylose concentration	c_Fructose	0.36895	g/L
Fraction insoluble solids	f_IS	0.01	Mass fraction
Density of solution	rho_L	0.000837	g/mL
		Intermediate	Uncertainty in Mass Fraction of Ethanol, w_E
		Calculations					Mass fraction of Ethanol	Uncertainty Coefficients
			Time designation	c_Ethanol (g/L)	rho_L (g/mL)	f_IS					Total Uncertainty (U^2)	Uncertainty
						(mass fraction)	(g ethanol/ kg solution)	c_Ethanol	f_IS	rho_L		(g ethanol/ kg solution)
			Initial (i)	6.20055	1.06652	0.0416819	5.57146	0.80738	33.8002	27.2896	0.0146011	0.120835
			Final (f)	57.4037	1.01743	0.0412908	54.0906	0.887898	3183.24	2826.4	0.332624	0.576735
			Uncertainty in Mass Fraction of Fructose, w_F
							Mass fraction of Fructose	Uncertainty Coefficients
			Time designation	c_Fructose (g/L)	rho_L (g/mL)	f_IS					Total Uncertainty (U^2)	Uncertainty
						(mass fraction)	(g fructose/ kg solution)	c_Fructose	f_IS	rho_L		(g fructose/ kg solution)
			Initial (i)	6.20055	1.06652	0.0416819	5.57146	0.80738	33.8002	27.2896	0.0146011	0.120835
			Final (f)	0	1.01743	0.0412908	0	0.887898	0	0	0.0123191	0.110992
			Uncertainty in Mass Fraction of Xylose, w_X
							Mass fraction of Xylose	Uncertainty Coefficients
			Time designation	c_Xylose (g/L)	rho_L (g/mL)	f_IS					Total Uncertainty (U^2)	Uncertainty
						(mass fraction)	(g fructose/ kg solution)	c_Xylose	f_IS	rho_L		(g xylose/ kg solution)
			Initial (i)	41.8985	1.06652	0.0416819	37.6476	0.80738	1543.32	1246.05	0.265109	0.514887
			Final (f)	6.04637	1.01743	0.0412908	5.6974	0.887898	35.3166	31.3576	0.124418	0.352729
			Uncertainty in Mass Fraction of Glucose, w_G
							Mass fraction of Glucose	Uncertainty Coefficients
			Time designation	c_Glucose (g/L)	rho_L (g/mL)	f_IS					Total Uncertainty (U^2)	Uncertainty
						(mass fraction)	(g glucose/ kg solution)	c_Glucose	f_IS	rho_L		(g glucose / kg solution)
			Initial (i)	67.2196	1.06652	0.0416819	60.3998	0.80738	3972.38	3207.22	0.410687	0.640849
			Final (f)	0	1.01743	0.0412908	0	0.887898	0	0	0.0123191	0.110992
Summary of Yield Value and Uncertainties
	Yield Value (percent yield)	Yield Uncertainty (percent yield)	Uncertainty as a % of base yield value		Uncertainty in Yield of Ethanol from Xylose
Reaction Name					Uncertainty Coefficients						Total Uncertainty (U^2)	Uncertainty	Base Value (percent yield)	Uncertainty as a % of base yield value
					w_E, i	w_E, f	w_G, i	w_G, f	w_F, i	W_X, i		(percent yield)
Xylose to Ethanol	86.2283	3.68728	4.27618		27.1259	27.1259	6.36755	6.36755	6.36755	5.24596	13.596	3.68728	86.2283	4.27618
																			0.85
					Percentage of Total Uncertainty Attributed to Individual Measured and Derived Quantities, units = % of Total Uncertainty									Percentage of Total Uncertainty Attributed to Individual Measured and Derived Quantities, units = % of Total Uncertainty
					(Derived quantities are decomposed in to their component measurements)
						% Contribution of measurements used to calculate w_Ei				% Contribution of Measurements used to calculate w_Ef				% Contribution of Measurements used to calculate w_Gi				% Contribution of Measurements used to calculate w_G,f				% Contribution of Measurements used to calculate w_F,i				% Contribution of Measurements used to calculate w_X,i
					w_E, i				w_E, f				w_G, i				w_G, f				w_F, i				w_X, i
						c_E, i	f_IS	rho_L		c_E, f	f_IS	rho_L		c_G, i	f_IS	rho_L		c_G, f	f_IS	rho_L		c_F, i	f_IS	rho_L		c_X, i	f_IS	rho_L
					2.91312	2.23495	0.67436	0.00381435	66.3629	2.45783	63.5101	0.395054	19.2341	0.524632	18.6042	0.10523	0.576953	0.576953	0	0	0.683827	0.524632	0.158299	0.000895382	10.2291	4.24059	5.95482	0.033682
					Percentage of Total Uncertainty Attributed to Quantities in Yield Calculation, units = % of Total Uncertainty
					w_E, i	w_E, f	w_G, i	w_G, f	w_F, i	W_X, i	Total
					2.91312	66.3629	19.2341	0.576953	0.683827	10.2291	100
					Percentage of Total Uncertainty Attributed to Measurements, units = % of Total Uncertainty
					c_E ("i" & "f")	c_G ("i" & "f")	c_F, i	c_X, i	f_IS	rho_L	Total
					4.69278	1.10159	0.524632	4.24059	88.9017	0.538676	100
					Yield Uncertainty Attributed to Individual Measured and Derived Quantities, units = percent yield									Yield Uncertainty Attributed to Individual Measured and Derived Quantities, units = percent yield (Derived values are decomposed into component measurements)
					(Derived values are decomposed into component measurements)
						Uncertainty due to measurements used to calculate w_Ei				Uncertainty due to measurements used to calculate w_Ef				Uncertainty due to measurements used to calculate w_Gi				Uncertainty due to measurements used to calculate w_G,f				Uncertainty due to measurements used to calculate w_F,i				Uncertainty due to measurements used to calculate w_X,i
					w_E, i				w_E, f				w_G, i				w_G, f				w_F, i				w_X, i
						c_E, i	f_IS	rho_L		c_E, f	f_IS	rho_L		c_G, i	f_IS	rho_L		c_G, f	f_IS	rho_L		c_F, i	f_IS	rho_L		c_X, i	f_IS	rho_L
					0.107415	0.0824088	0.0248655	0.000140646	2.44699	0.0906272	2.34179	0.0145668	0.709214	0.0193447	0.685989	0.00388013	0.0212739	0.0212739	0	0	0.0252146	0.0193447	0.00583694	3.30152e-05	0.377175	0.156362	0.219571	0.00124195
					Yield Uncertainty Attributed to Quantities in Yield Calculation, units = % Yield
					w_E, i	w_E, f	w_G, i	w_G, f	w_F, i	W_X, i	Total
					0.107415	2.44699	0.709214	0.0212739	0.0252146	0.377175	3.68728
					Yield Uncertainty Attributed to Measurements, units = % Yield
					c_E ("i" & "f")	c_G ("i" & "f")	c_F, i	c_X, i	f_IS	rho_L	Total
					0.173036	0.0406185	0.0193447	0.156362	3.27806	0.0198625	3.68728

## Sheet: Data for Uncertainty Inputs
Experimental Data and Calculations (Exp. 1, SOT ):
Fermentation of Saccharifications
10/6/2009, FY09 SOT Run #1
NS-74 Enzyme 40 mg
400 g enzymatically hydrolyzed slurry in 1.5 L Biostat Q fermentors
PCS Run XT090910-B Base Case design-NH4 conditioned
Strain: 8b and ZW705 10% inoculum transfer 44 mL (3 stages)
MRM (.5X) 20 mL
pH setpoint 5.75, rpm 150
Reactor/Flask	Time	YSI Glucose	YSI Xylose	Cellobiose Concentration	Glucose Concentration	Xylose Concentration	Fructose Concentration	Ethanol Concentration	Cellobiose	Glucose	Xylose	Fructose	Ethanol	Solution Density	Insoluble Solids			Ethanol Process Yield (ferm sugars)	Avg. Ethanol Process Yield	Std. Dev.			Ethanol Yield from Xylose	Avg. Ethanol Yield from Xylose	Std. Dev.	Xylose Consumption	Average Xylose Consumption	Std. Dev.
	(h)	(g/L)	(g/L)	(g/L)	(g/L)	(g/L)	(g/L)	(g/L)	(g/kg)	(g/kg)	(g/kg)	(g/kg)	(g/kg)	(g/mL)	(%)	Modified		(%)	(%)		Modified		(%)	(%)		(%)	(%)
Fermentor # 1	0			1.78086	67.2196	41.8985	6.20055	6.20055	1.60018	60.3998	37.6476	5.57146	5.57146	1.06652	4.16819	90.6824	90.9983	91.813	92.1337	0.453493	82.9682	83.9276	86.2283	87.1648	1.32436	84.8665	85.5653	0.988308
GC-220, 17.5%	48			0	0	6.04637	0	57.4037	0	0	5.6974	0	54.0906	1.01743	4.12908
	Uncertainty Values			0.05535	0.11779	0.36895	0.11779	0.11779
							(same as glucose)	(same as glucose)
Fermentor # 2	0			1.76753	67.4867	42.1786	4.63883	6.15339	1.58814	60.6373	37.8977	4.16802	5.52886	1.06621	4.2	91.3143		92.4543			84.887		88.1013			86.2642
GC-220, 17.5%	48			0	0	5.52545	4.3808	57.2708	0	0	5.20556	0	53.9551	1.01724	4.16517
Fermentor # 3	0			1.72663	67.9551	42.3788	4.66019	4.70799	1.55482	61.1932	38.1619	4.19647	4.23952	1.06655	3.95806	90.0951	90.8948	91.1873	92.0133	1.16816	81.5293	83.6855	84.6543	86.8708	3.1346	84.7424	87.6352	4.09106
GC-220, 20%	48			0	0	6.16602	4.4803	55.4874	0	0	5.82257	0	52.3967	1.01778	3.89139
Fermentor # 4	0			1.79335	68.932	42.3808	4.66256	5.78881	1.61063	61.9086	38.0627	4.1875	5.199	1.06717	4.15639	91.6946		92.8393			85.8417		89.0873			90.5281
GC-220, 20%	48			0	0	3.82459	4.40707	57.8326	0	0	3.60527	0	54.5162	1.01606	4.22073
																Average Percent Change		-1.2391			Average Percent Change		-3.8317
	Pasted from "Liquor Analysis 10 - 14 - 09, tab "Average whole mass closure"
	Monomeric Sugar Concentrations, mg/mL
	"Monomeric" = Concentration of Monomers only
	Standard Deviation = Uncertainty value for c_PLx
	Lignin	Cellobiose	Glucose	Xylose	Galactose	Arabinose	Mannose
Measurement 1	8.87486	2.4635	25.8372	78.6002	5.31	8.7157	0
Measurement 2	8.52239	2.4485	25.6723	78.0631	5.2868	8.6554	0
Measurement 3	8.4834	2.4628	25.6277	78.0037	5.2922	8.692	0
Std Dev of Measurements	0.35436	0.05535	0.11779	0.36895	0.47643	0.15596	0
Density uncertainty comes from the standard deviation of the density data from “dp091102.xls” spreadsheet. It is the same uncertainty used in the Pretreatment calculations.
Ethanol concentration uncertainty is assumed to be the same as glucose concentration uncertainty (see monomeric sugar concentrations table)
Fructose concentration uncertainty is assumed to be the same as glucose concentration uncertainty (see monomeric sugar concentrations table)
